# Supplementary material for: Nickel-catalyzed difunctionalization of allyl moieties using organoboronic acids and halides with divergent regioselectivities
Source: Chem Sci. 2017 Oct 26;9(3):600–7. doi: 10.1039/c7sc03149a (PMC5869318; doi:10.1039/c7sc03149a)
Supplement: Supplementary file 2 [file SC-009-C7SC03149A-s002.cif]

# Electronic Supplementary Material (ESI) for Chemical Science.
# This journal is © The Royal Society of Chemistry 2017

####################################################################### 
# 
# This file contains crystal structure data downloaded from the 
# Cambridge Structural Database (CSD) hosted by the Cambridge 
# Crystallographic Data Centre (CCDC).
# 
# Full information about CCDC data access policies and citation 
# guidelines are available at http://www.ccdc.cam.ac.uk/access/V1 
# 
# Audit and citation data items may have been added by the CCDC. 
# Please retain this information to preserve the provenance of 
# this file and to allow appropriate attribution of the data. 
# 
#######################################################################

data_6a
_database_code_depnum_ccdc_archive 'CCDC 1563066'
_audit_update_record             
;
2017-07-19 deposited with the CCDC.
2017-10-26 downloaded from the CCDC.
;

_audit_creation_method           SHELXL-2014/7
_chemical_name_systematic        ?
_chemical_name_common            ?
_chemical_melting_point          ?
_chemical_formula_moiety         'C21H19.50N3O0.50 '
_chemical_formula_sum            'C21 H19.50 N3 O0.50'
_chemical_formula_weight         321.89

loop_
_atom_type_symbol
_atom_type_description
_atom_type_scat_dispersion_real
_atom_type_scat_dispersion_imag
_atom_type_scat_source
C C 0.0181 0.0091 'International Tables Vol C Tables 4.2.6.8 and 6.1.1.4'
H H 0.0000 0.0000 'International Tables Vol C Tables 4.2.6.8 and 6.1.1.4'
N N 0.0311 0.0180 'International Tables Vol C Tables 4.2.6.8 and 6.1.1.4'
O O 0.0492 0.0322 'International Tables Vol C Tables 4.2.6.8 and 6.1.1.4'

_space_group_crystal_system      monoclinic
_space_group_IT_number           15
_space_group_name_H-M_alt        'C 2/c'
_space_group_name_Hall           '-C 2yc'

_shelx_space_group_comment       
;
The symmetry employed for this shelxl refinement is uniquely defined
by the following loop, which should always be used as a source of
symmetry information in preference to the above space-group names.
They are only intended as comments.
;

loop_
_space_group_symop_operation_xyz
'x, y, z'
'-x, y, -z+1/2'
'x+1/2, y+1/2, z'
'-x+1/2, y+1/2, -z+1/2'
'-x, -y, -z'
'x, -y, z-1/2'
'-x+1/2, -y+1/2, -z'
'x+1/2, -y+1/2, z-1/2'

_cell_length_a                   35.5176(9)
_cell_length_b                   4.65940(10)
_cell_length_c                   23.3989(6)
_cell_angle_alpha                90
_cell_angle_beta                 116.0890(10)
_cell_angle_gamma                90
_cell_volume                     3477.76(15)
_cell_formula_units_Z            8
_cell_measurement_temperature    100(2)
_cell_measurement_reflns_used    1688
_cell_measurement_theta_min      2.770
_cell_measurement_theta_max      72.383

_exptl_crystal_description       rod
_exptl_crystal_colour            'pale yellow'
_exptl_crystal_density_meas      ?
_exptl_crystal_density_method    ?
_exptl_crystal_density_diffrn    1.230
_exptl_crystal_F_000             1364
_exptl_transmission_factor_min   ?
_exptl_transmission_factor_max   ?
_exptl_crystal_size_max          0.430
_exptl_crystal_size_mid          0.098
_exptl_crystal_size_min          0.055
_exptl_absorpt_coefficient_mu    0.592
_shelx_estimated_absorpt_T_min   0.785
_shelx_estimated_absorpt_T_max   0.968
_exptl_absorpt_correction_type   multi-scan
_exptl_absorpt_correction_T_min  0.785
_exptl_absorpt_correction_T_max  0.968
_exptl_absorpt_process_details   Sadabs
_diffrn_ambient_temperature      100(2)
_diffrn_radiation_wavelength     1.54178
_diffrn_radiation_type           CuK\a
_diffrn_source                   ?
_diffrn_measurement_device_type  'Bruker AXS D8 Venture '
_diffrn_measurement_method       'profile data from \q/2\q scans'
_diffrn_detector_area_resol_mean ?
_diffrn_reflns_number            13510
_diffrn_reflns_av_unetI/netI     0.0400
_diffrn_reflns_av_R_equivalents  0.0514
_diffrn_reflns_limit_h_min       -43
_diffrn_reflns_limit_h_max       43
_diffrn_reflns_limit_k_min       -5
_diffrn_reflns_limit_k_max       5
_diffrn_reflns_limit_l_min       -28
_diffrn_reflns_limit_l_max       28
_diffrn_reflns_theta_min         2.770
_diffrn_reflns_theta_max         72.383
_diffrn_reflns_theta_full        67.679
_diffrn_measured_fraction_theta_max 0.992
_diffrn_measured_fraction_theta_full 0.993
_diffrn_reflns_Laue_measured_fraction_max 0.992
_diffrn_reflns_Laue_measured_fraction_full 0.993
_diffrn_reflns_point_group_measured_fraction_max 0.992
_diffrn_reflns_point_group_measured_fraction_full 0.993
_reflns_number_total             3419
_reflns_number_gt                2819
_reflns_threshold_expression     'I > 2\s(I)'
_reflns_Friedel_coverage         0.000
_reflns_Friedel_fraction_max     .
_reflns_Friedel_fraction_full    .

_reflns_special_details          
;
 Reflections were merged by SHELXL according to the crystal
 class for the calculation of statistics and refinement.
 
 _reflns_Friedel_fraction is defined as the number of unique
 Friedel pairs measured divided by the number that would be
 possible theoretically, ignoring centric projections and
 systematic absences.
;

_computing_data_collection       'APEX3 v2016.6.0'
_computing_cell_refinement       
'SHELXTL, Acta Cryst., Sect. A 2008, 64, 112-122.'
_computing_data_reduction        'Saint, APEX v2014.11.0.'
_computing_structure_solution    'SHELXT, Acta Cryst., Sect. A 2015, A71, 3-8.'
_computing_structure_refinement  'SHELXL-2014/6 (Sheldrick, 2014)'
_computing_molecular_graphics    Ortep3
_computing_publication_material  'APEX3 v2016.6.0'
_refine_special_details          ?
_refine_ls_structure_factor_coef Fsqd
_refine_ls_matrix_type           full
_refine_ls_weighting_scheme      calc
_refine_ls_weighting_details     
'w=1/[\s^2^(Fo^2^)+(0.0637P)^2^+2.0991P] where P=(Fo^2^+2Fc^2^)/3'
_atom_sites_solution_primary     ?
_atom_sites_solution_secondary   ?
_atom_sites_solution_hydrogens   mixed
_refine_ls_hydrogen_treatment    constr
_refine_ls_extinction_method     none
_refine_ls_extinction_coef       .
_refine_ls_number_reflns         3419
_refine_ls_number_parameters     222
_refine_ls_number_restraints     0
_refine_ls_R_factor_all          0.0583
_refine_ls_R_factor_gt           0.0467
_refine_ls_wR_factor_ref         0.1232
_refine_ls_wR_factor_gt          0.1159
_refine_ls_goodness_of_fit_ref   1.053
_refine_ls_restrained_S_all      1.053
_refine_ls_shift/su_max          0.001
_refine_ls_shift/su_mean         0.000

loop_
_atom_site_label
_atom_site_type_symbol
_atom_site_fract_x
_atom_site_fract_y
_atom_site_fract_z
_atom_site_U_iso_or_equiv
_atom_site_adp_type
_atom_site_occupancy
_atom_site_site_symmetry_order
_atom_site_calc_flag
_atom_site_refinement_flags_posn
_atom_site_refinement_flags_adp
_atom_site_refinement_flags_occupancy
_atom_site_disorder_assembly
_atom_site_disorder_group
N3 N 0.53202(4) 0.2946(3) 0.57180(6) 0.0238(3) Uani 1 1 d . . . . .
N5 N 0.51497(4) 0.3900(3) 0.65862(6) 0.0242(3) Uani 1 1 d . . . . .
N7 N 0.48165(4) 0.6243(3) 0.56135(6) 0.0223(3) Uani 1 1 d . . . . .
H7 H 0.4793 0.6510 0.5227 0.027 Uiso 1 1 calc R U . . .
C1 C 0.56704(5) 0.0391(4) 0.66964(8) 0.0304(4) Uani 1 1 d . . . . .
H1 H 0.5870 -0.1004 0.6947 0.037 Uiso 1 1 calc R U . . .
C2 C 0.55997(5) 0.1024(3) 0.60781(8) 0.0278(3) Uani 1 1 d . . . . .
H2 H 0.5759 0.0035 0.5904 0.033 Uiso 1 1 calc R U . . .
C4 C 0.51005(4) 0.4325(3) 0.59855(7) 0.0205(3) Uani 1 1 d . . . . .
C6 C 0.54321(5) 0.1919(4) 0.69237(7) 0.0276(4) Uani 1 1 d . . . . .
H6 H 0.5471 0.1541 0.7345 0.033 Uiso 1 1 calc R U . . .
C7 C 0.45466(5) 0.7903(3) 0.58064(7) 0.0229(3) Uani 1 1 d . . . . .
H7A H 0.4435 0.9562 0.5516 0.027 Uiso 1 1 calc R U . . .
H7B H 0.4716 0.8661 0.6240 0.027 Uiso 1 1 calc R U . . .
C8 C 0.41775(5) 0.6166(3) 0.58034(7) 0.0208(3) Uani 1 1 d . . . . .
H8 H 0.4295 0.4543 0.6111 0.025 Uiso 1 1 calc R U . . .
C9 C 0.39206(5) 0.4948(3) 0.51705(7) 0.0216(3) Uani 1 1 d . . . . .
C10 C 0.37082(5) 0.3972(3) 0.46519(7) 0.0220(3) Uani 1 1 d . . . . .
C11 C 0.34430(4) 0.2696(3) 0.40490(7) 0.0201(3) Uani 1 1 d . . . . .
C12 C 0.34774(5) 0.3433(3) 0.34950(7) 0.0249(3) Uani 1 1 d . . . . .
H12 H 0.3677 0.4827 0.3512 0.030 Uiso 1 1 calc R U . . .
C13 C 0.32211(5) 0.2138(3) 0.29209(7) 0.0269(3) Uani 1 1 d . . . . .
H13 H 0.3247 0.2651 0.2547 0.032 Uiso 1 1 calc R U . . .
C14 C 0.29282(5) 0.0107(3) 0.28878(7) 0.0257(3) Uani 1 1 d . . . . .
H14 H 0.2755 -0.0787 0.2494 0.031 Uiso 1 1 calc R U . . .
C15 C 0.28895(5) -0.0615(4) 0.34347(8) 0.0293(4) Uani 1 1 d . . . . .
H15 H 0.2687 -0.1995 0.3414 0.035 Uiso 1 1 calc R U . . .
C16 C 0.31436(5) 0.0663(3) 0.40080(8) 0.0269(3) Uani 1 1 d . . . . .
H16 H 0.3114 0.0153 0.4380 0.032 Uiso 1 1 calc R U . . .
C17 C 0.39119(5) 0.8077(3) 0.60303(8) 0.0256(3) Uani 1 1 d . . . . .
H17A H 0.4100 0.9035 0.6433 0.031 Uiso 1 1 calc R U . . .
H17B H 0.3771 0.9587 0.5709 0.031 Uiso 1 1 calc R U . . .
C18 C 0.35872(5) 0.6383(3) 0.61330(7) 0.0245(3) Uani 1 1 d . . . . .
C19 C 0.31776(6) 0.6139(4) 0.56656(9) 0.0382(4) Uani 1 1 d . . . . .
H19 H 0.3094 0.7125 0.5273 0.046 Uiso 1 1 calc R U . . .
C20 C 0.28874(6) 0.4463(5) 0.57654(10) 0.0473(5) Uani 1 1 d . . . . .
H20 H 0.2607 0.4333 0.5443 0.057 Uiso 1 1 calc R U . . .
C21 C 0.30030(6) 0.2989(4) 0.63293(10) 0.0434(5) Uani 1 1 d . . . . .
H21 H 0.2805 0.1830 0.6394 0.052 Uiso 1 1 calc R U . . .
C22 C 0.34091(6) 0.3217(4) 0.67987(9) 0.0364(4) Uani 1 1 d . . . . .
H22 H 0.3491 0.2214 0.7189 0.044 Uiso 1 1 calc R U . . .
C23 C 0.36984(5) 0.4906(3) 0.67027(8) 0.0284(4) Uani 1 1 d . . . . .
H23 H 0.3977 0.5058 0.7030 0.034 Uiso 1 1 calc R U . . .
O1W O 0.5000 0.7348(4) 0.7500 0.0549(6) Uani 1 2 d S T P . .
HO1W H 0.5006 0.6074 0.7198 0.066 Uiso 0.5 1 d . U P . .

loop_
_atom_site_aniso_label
_atom_site_aniso_U_11
_atom_site_aniso_U_22
_atom_site_aniso_U_33
_atom_site_aniso_U_23
_atom_site_aniso_U_13
_atom_site_aniso_U_12
N3 0.0231(6) 0.0244(6) 0.0256(6) 0.0033(5) 0.0122(5) -0.0017(5)
N5 0.0261(6) 0.0253(6) 0.0192(6) -0.0001(5) 0.0082(5) -0.0083(5)
N7 0.0243(6) 0.0238(6) 0.0202(6) 0.0018(5) 0.0110(5) -0.0010(5)
C1 0.0260(8) 0.0275(8) 0.0305(8) 0.0085(7) 0.0057(7) -0.0029(6)
C2 0.0232(7) 0.0275(8) 0.0322(8) 0.0041(7) 0.0116(7) -0.0006(6)
C4 0.0210(7) 0.0193(7) 0.0209(7) -0.0003(5) 0.0087(6) -0.0073(5)
C6 0.0285(8) 0.0289(8) 0.0209(7) 0.0030(6) 0.0068(6) -0.0109(6)
C7 0.0280(8) 0.0168(7) 0.0240(7) -0.0006(6) 0.0117(6) -0.0018(6)
C8 0.0260(7) 0.0167(7) 0.0211(7) 0.0000(6) 0.0116(6) 0.0000(6)
C9 0.0228(7) 0.0193(7) 0.0259(8) 0.0001(6) 0.0138(6) 0.0011(6)
C10 0.0217(7) 0.0213(7) 0.0243(8) -0.0001(6) 0.0114(6) 0.0015(6)
C11 0.0202(7) 0.0185(7) 0.0212(7) -0.0013(6) 0.0087(6) 0.0046(5)
C12 0.0279(8) 0.0231(7) 0.0270(8) -0.0007(6) 0.0150(6) -0.0021(6)
C13 0.0326(8) 0.0268(8) 0.0229(7) 0.0017(6) 0.0137(6) 0.0028(6)
C14 0.0242(7) 0.0257(8) 0.0223(7) -0.0027(6) 0.0057(6) 0.0039(6)
C15 0.0267(8) 0.0295(8) 0.0298(8) -0.0003(7) 0.0106(7) -0.0060(6)
C16 0.0270(8) 0.0303(8) 0.0250(8) 0.0009(6) 0.0128(6) -0.0026(6)
C17 0.0329(8) 0.0198(7) 0.0276(8) -0.0027(6) 0.0165(7) 0.0021(6)
C18 0.0309(8) 0.0218(7) 0.0256(7) -0.0015(6) 0.0168(6) 0.0070(6)
C19 0.0335(9) 0.0502(11) 0.0324(9) 0.0082(8) 0.0159(8) 0.0062(8)
C20 0.0272(9) 0.0696(14) 0.0456(11) -0.0043(10) 0.0164(8) -0.0065(9)
C21 0.0452(11) 0.0444(11) 0.0566(12) -0.0033(9) 0.0372(10) -0.0055(9)
C22 0.0478(10) 0.0323(9) 0.0423(10) 0.0066(8) 0.0320(9) 0.0082(8)
C23 0.0344(8) 0.0278(8) 0.0274(8) 0.0019(7) 0.0176(7) 0.0087(7)
O1W 0.1076(18) 0.0351(10) 0.0451(11) 0.000 0.0548(13) 0.000

_geom_special_details            
;
 All esds (except the esd in the dihedral angle between two l.s. planes)
 are estimated using the full covariance matrix.  The cell esds are taken
 into account individually in the estimation of esds in distances, angles
 and torsion angles; correlations between esds in cell parameters are only
 used when they are defined by crystal symmetry.  An approximate (isotropic)
 treatment of cell esds is used for estimating esds involving l.s. planes.
;

loop_
_geom_bond_atom_site_label_1
_geom_bond_atom_site_label_2
_geom_bond_distance
_geom_bond_site_symmetry_2
_geom_bond_publ_flag
N3 C2 1.327(2) . ?
N3 C4 1.3578(19) . ?
N5 C6 1.336(2) . ?
N5 C4 1.3526(18) . ?
N7 C4 1.342(2) . ?
N7 C7 1.4496(19) . ?
N7 H7 0.8800 . ?
C1 C6 1.379(2) . ?
C1 C2 1.387(2) . ?
C1 H1 0.9500 . ?
C2 H2 0.9500 . ?
C6 H6 0.9500 . ?
C7 C8 1.538(2) . ?
C7 H7A 0.9900 . ?
C7 H7B 0.9900 . ?
C8 C9 1.469(2) . ?
C8 C17 1.5509(19) . ?
C8 H8 1.0000 . ?
C9 C10 1.201(2) . ?
C10 C11 1.436(2) . ?
C11 C16 1.395(2) . ?
C11 C12 1.397(2) . ?
C12 C13 1.386(2) . ?
C12 H12 0.9500 . ?
C13 C14 1.383(2) . ?
C13 H13 0.9500 . ?
C14 C15 1.387(2) . ?
C14 H14 0.9500 . ?
C15 C16 1.380(2) . ?
C15 H15 0.9500 . ?
C16 H16 0.9500 . ?
C17 C18 1.501(2) . ?
C17 H17A 0.9900 . ?
C17 H17B 0.9900 . ?
C18 C19 1.388(2) . ?
C18 C23 1.394(2) . ?
C19 C20 1.392(3) . ?
C19 H19 0.9500 . ?
C20 C21 1.380(3) . ?
C20 H20 0.9500 . ?
C21 C22 1.380(3) . ?
C21 H21 0.9500 . ?
C22 C23 1.389(2) . ?
C22 H22 0.9500 . ?
C23 H23 0.9500 . ?
O1W HO1W 0.9302(12) . ?

loop_
_geom_angle_atom_site_label_1
_geom_angle_atom_site_label_2
_geom_angle_atom_site_label_3
_geom_angle
_geom_angle_site_symmetry_1
_geom_angle_site_symmetry_3
_geom_angle_publ_flag
C2 N3 C4 116.60(13) . . ?
C6 N5 C4 115.85(14) . . ?
C4 N7 C7 124.38(12) . . ?
C4 N7 H7 117.8 . . ?
C7 N7 H7 117.8 . . ?
C6 C1 C2 115.61(15) . . ?
C6 C1 H1 122.2 . . ?
C2 C1 H1 122.2 . . ?
N3 C2 C1 123.19(15) . . ?
N3 C2 H2 118.4 . . ?
C1 C2 H2 118.4 . . ?
N7 C4 N5 119.23(13) . . ?
N7 C4 N3 115.89(13) . . ?
N5 C4 N3 124.88(14) . . ?
N5 C6 C1 123.86(14) . . ?
N5 C6 H6 118.1 . . ?
C1 C6 H6 118.1 . . ?
N7 C7 C8 113.39(12) . . ?
N7 C7 H7A 108.9 . . ?
C8 C7 H7A 108.9 . . ?
N7 C7 H7B 108.9 . . ?
C8 C7 H7B 108.9 . . ?
H7A C7 H7B 107.7 . . ?
C9 C8 C7 110.99(12) . . ?
C9 C8 C17 111.42(12) . . ?
C7 C8 C17 110.00(12) . . ?
C9 C8 H8 108.1 . . ?
C7 C8 H8 108.1 . . ?
C17 C8 H8 108.1 . . ?
C10 C9 C8 179.42(17) . . ?
C9 C10 C11 176.61(16) . . ?
C16 C11 C12 118.56(14) . . ?
C16 C11 C10 119.95(13) . . ?
C12 C11 C10 121.49(14) . . ?
C13 C12 C11 120.25(14) . . ?
C13 C12 H12 119.9 . . ?
C11 C12 H12 119.9 . . ?
C14 C13 C12 120.62(14) . . ?
C14 C13 H13 119.7 . . ?
C12 C13 H13 119.7 . . ?
C13 C14 C15 119.43(14) . . ?
C13 C14 H14 120.3 . . ?
C15 C14 H14 120.3 . . ?
C16 C15 C14 120.29(15) . . ?
C16 C15 H15 119.9 . . ?
C14 C15 H15 119.9 . . ?
C15 C16 C11 120.84(14) . . ?
C15 C16 H16 119.6 . . ?
C11 C16 H16 119.6 . . ?
C18 C17 C8 112.24(12) . . ?
C18 C17 H17A 109.2 . . ?
C8 C17 H17A 109.2 . . ?
C18 C17 H17B 109.2 . . ?
C8 C17 H17B 109.2 . . ?
H17A C17 H17B 107.9 . . ?
C19 C18 C23 118.09(15) . . ?
C19 C18 C17 121.99(15) . . ?
C23 C18 C17 119.87(15) . . ?
C18 C19 C20 120.72(17) . . ?
C18 C19 H19 119.6 . . ?
C20 C19 H19 119.6 . . ?
C21 C20 C19 120.57(18) . . ?
C21 C20 H20 119.7 . . ?
C19 C20 H20 119.7 . . ?
C22 C21 C20 119.33(17) . . ?
C22 C21 H21 120.3 . . ?
C20 C21 H21 120.3 . . ?
C21 C22 C23 120.24(17) . . ?
C21 C22 H22 119.9 . . ?
C23 C22 H22 119.9 . . ?
C22 C23 C18 121.05(16) . . ?
C22 C23 H23 119.5 . . ?
C18 C23 H23 119.5 . . ?

loop_
_geom_torsion_atom_site_label_1
_geom_torsion_atom_site_label_2
_geom_torsion_atom_site_label_3
_geom_torsion_atom_site_label_4
_geom_torsion
_geom_torsion_site_symmetry_1
_geom_torsion_site_symmetry_2
_geom_torsion_site_symmetry_3
_geom_torsion_site_symmetry_4
_geom_torsion_publ_flag
C4 N3 C2 C1 0.4(2) . . . . ?
C6 C1 C2 N3 -0.6(2) . . . . ?
C7 N7 C4 N5 -1.1(2) . . . . ?
C7 N7 C4 N3 179.04(13) . . . . ?
C6 N5 C4 N7 178.73(13) . . . . ?
C6 N5 C4 N3 -1.4(2) . . . . ?
C2 N3 C4 N7 -179.43(13) . . . . ?
C2 N3 C4 N5 0.7(2) . . . . ?
C4 N5 C6 C1 1.1(2) . . . . ?
C2 C1 C6 N5 -0.2(2) . . . . ?
C4 N7 C7 C8 -76.62(18) . . . . ?
N7 C7 C8 C9 -57.58(16) . . . . ?
N7 C7 C8 C17 178.65(12) . . . . ?
C16 C11 C12 C13 -0.6(2) . . . . ?
C10 C11 C12 C13 179.13(14) . . . . ?
C11 C12 C13 C14 0.1(2) . . . . ?
C12 C13 C14 C15 0.6(2) . . . . ?
C13 C14 C15 C16 -0.6(2) . . . . ?
C14 C15 C16 C11 0.0(2) . . . . ?
C12 C11 C16 C15 0.6(2) . . . . ?
C10 C11 C16 C15 -179.16(15) . . . . ?
C9 C8 C17 C18 65.28(16) . . . . ?
C7 C8 C17 C18 -171.20(13) . . . . ?
C8 C17 C18 C19 -94.92(18) . . . . ?
C8 C17 C18 C23 82.58(17) . . . . ?
C23 C18 C19 C20 0.0(3) . . . . ?
C17 C18 C19 C20 177.52(17) . . . . ?
C18 C19 C20 C21 -0.6(3) . . . . ?
C19 C20 C21 C22 0.7(3) . . . . ?
C20 C21 C22 C23 -0.2(3) . . . . ?
C21 C22 C23 C18 -0.5(2) . . . . ?
C19 C18 C23 C22 0.6(2) . . . . ?
C17 C18 C23 C22 -177.02(14) . . . . ?

_refine_diff_density_max         0.303
_refine_diff_density_min         -0.248
_refine_diff_density_rms         0.050

_shelx_res_file                  
;

    g430.res created by SHELXL-2014/7


TITL g430 in C2/c
CELL  1.54178  35.5176   4.6594  23.3989   90.000  116.089   90.000
ZERR     8.00   0.0009   0.0001   0.0006    0.000    0.001    0.000
LATT   7
SYMM  - X,   Y, 1/2 - Z
SFAC  C    H    N    O
UNIT  168  156   24    4

OMIT      8   0   8

OMIT     4   0  10

MERG   2

FMAP   2

PLAN    5

SIZE     0.055   0.098   0.430

ACTA

BOND   $H

HTAB

CONF

L.S. 9900

TEMP  -173.15

WGHT    0.063700    2.099100
FVAR       0.10443
N3    3    0.532021    0.294568    0.571801    11.00000    0.02309    0.02436 =
         0.02556    0.00333    0.01222   -0.00169
N5    3    0.514969    0.389952    0.658623    11.00000    0.02610    0.02527 =
         0.01917   -0.00008    0.00816   -0.00830
N7    3    0.481648    0.624272    0.561353    11.00000    0.02432    0.02376 =
         0.02015    0.00182    0.01101   -0.00103
AFIX  43
H7    2    0.479251    0.651022    0.522667    11.00000   -1.20000
AFIX   0
C1    1    0.567038    0.039103    0.669643    11.00000    0.02598    0.02752 =
         0.03048    0.00849    0.00574   -0.00290
AFIX  43
H1    2    0.586985   -0.100366    0.694690    11.00000   -1.20000
AFIX   0
C2    1    0.559970    0.102441    0.607806    11.00000    0.02316    0.02749 =
         0.03219    0.00413    0.01163   -0.00057
AFIX  43
H2    2    0.575913    0.003466    0.590385    11.00000   -1.20000
AFIX   0
C4    1    0.510047    0.432519    0.598552    11.00000    0.02096    0.01929 =
         0.02086   -0.00026    0.00873   -0.00734
C6    1    0.543207    0.191897    0.692374    11.00000    0.02849    0.02895 =
         0.02095    0.00304    0.00680   -0.01093
AFIX  43
H6    2    0.547103    0.154068    0.734515    11.00000   -1.20000
AFIX   0
C7    1    0.454658    0.790274    0.580639    11.00000    0.02801    0.01681 =
         0.02399   -0.00064    0.01167   -0.00182
AFIX  23
H7A   2    0.443472    0.956238    0.551599    11.00000   -1.20000
H7B   2    0.471564    0.866108    0.624032    11.00000   -1.20000
AFIX   0
C8    1    0.417752    0.616645    0.580338    11.00000    0.02603    0.01669 =
         0.02111   -0.00004    0.01159    0.00001
AFIX  13
H8    2    0.429465    0.454335    0.611110    11.00000   -1.20000
AFIX   0
C9    1    0.392063    0.494793    0.517055    11.00000    0.02279    0.01927 =
         0.02594    0.00009    0.01379    0.00114
C10   1    0.370821    0.397201    0.465190    11.00000    0.02174    0.02129 =
         0.02434   -0.00010    0.01141    0.00154
C11   1    0.344299    0.269599    0.404896    11.00000    0.02019    0.01852 =
         0.02125   -0.00132    0.00872    0.00459
C12   1    0.347744    0.343322    0.349502    11.00000    0.02787    0.02313 =
         0.02701   -0.00068    0.01500   -0.00213
AFIX  43
H12   2    0.367730    0.482698    0.351190    11.00000   -1.20000
AFIX   0
C13   1    0.322106    0.213825    0.292087    11.00000    0.03261    0.02681 =
         0.02286    0.00169    0.01368    0.00278
AFIX  43
H13   2    0.324678    0.265109    0.254665    11.00000   -1.20000
AFIX   0
C14   1    0.292821    0.010686    0.288776    11.00000    0.02417    0.02566 =
         0.02225   -0.00271    0.00566    0.00386
AFIX  43
H14   2    0.275506   -0.078665    0.249385    11.00000   -1.20000
AFIX   0
C15   1    0.288948   -0.061479    0.343471    11.00000    0.02665    0.02953 =
         0.02977   -0.00025    0.01057   -0.00602
AFIX  43
H15   2    0.268710   -0.199494    0.341443    11.00000   -1.20000
AFIX   0
C16   1    0.314364    0.066333    0.400803    11.00000    0.02697    0.03030 =
         0.02498    0.00087    0.01275   -0.00258
AFIX  43
H16   2    0.311444    0.015289    0.437960    11.00000   -1.20000
AFIX   0
C17   1    0.391191    0.807735    0.603032    11.00000    0.03290    0.01985 =
         0.02761   -0.00272    0.01654    0.00207
AFIX  23
H17A  2    0.409979    0.903534    0.643325    11.00000   -1.20000
H17B  2    0.377103    0.958735    0.570886    11.00000   -1.20000
AFIX   0
C18   1    0.358724    0.638301    0.613301    11.00000    0.03089    0.02184 =
         0.02557   -0.00153    0.01679    0.00697
C19   1    0.317758    0.613852    0.566565    11.00000    0.03355    0.05019 =
         0.03245    0.00815    0.01586    0.00622
AFIX  43
H19   2    0.309431    0.712534    0.527340    11.00000   -1.20000
AFIX   0
C20   1    0.288740    0.446300    0.576542    11.00000    0.02715    0.06955 =
         0.04565   -0.00428    0.01639   -0.00653
AFIX  43
H20   2    0.260742    0.433295    0.544257    11.00000   -1.20000
AFIX   0
C21   1    0.300295    0.298909    0.632935    11.00000    0.04520    0.04444 =
         0.05662   -0.00326    0.03719   -0.00548
AFIX  43
H21   2    0.280493    0.182971    0.639380    11.00000   -1.20000
AFIX   0
C22   1    0.340908    0.321659    0.679867    11.00000    0.04777    0.03230 =
         0.04233    0.00664    0.03203    0.00816
AFIX  43
H22   2    0.349105    0.221390    0.718877    11.00000   -1.20000
AFIX   0
C23   1    0.369843    0.490645    0.670268    11.00000    0.03443    0.02785 =
         0.02742    0.00186    0.01763    0.00865
AFIX  43
H23   2    0.397650    0.505826    0.703049    11.00000   -1.20000
AFIX   0
O1W   4    0.500000    0.734765    0.750000    10.50000    0.10756    0.03514 =
         0.04508    0.00000    0.05476    0.00000
HO1W  2   10.500600   10.607400   10.719800    10.50000   -1.20000
HKLF    4

REM  g430 in C2/c
REM R1 =  0.0467 for    2819 Fo > 4sig(Fo)  and  0.0583 for all    3419 data
REM    222 parameters refined using      0 restraints

END

WGHT      0.0637      2.0991

REM Instructions for potential hydrogen bonds
EQIV $1 -x+1, -y+1, -z+1
HTAB N7 N3_$1
HTAB O1W N5

REM Highest difference peak  0.303,  deepest hole -0.248,  1-sigma level  0.050
Q1    1   0.4842  0.4548  0.5755  11.00000  0.05    0.26
Q2    1   0.3855  0.6138  0.4907  11.00000  0.05    0.23
Q3    1   0.5169  0.2080  0.6672  11.00000  0.05    0.21
Q4    1   0.3406  0.0946  0.4098  11.00000  0.05    0.20
Q5    1   0.3176  0.2503  0.3914  11.00000  0.05    0.20
;
_shelx_res_checksum              80
